# Supplementary material for: Potential Owner-Related Risk Factors That May Contribute to Obesity in Companion Dogs in Aotearoa New Zealand
Source: Animals (Basel). 2022 Jan 21;12(3):267. doi: 10.3390/ani12030267 (PMC8833804; doi:10.3390/ani12030267)
Supplement: Supplementary file 1 [file animals-12-00267-s001.zip]

Archive with 1 entries (1 files):
- animals-1514169-supplementary.pdf
